# Supplementary material for: Glucose-6-Phosphate Dehydrogenases: The Hidden Players of Plant Physiology
Source: Int J Mol Sci. 2022 Dec 17;23(24):16128. doi: 10.3390/ijms232416128 (PMC9785579; doi:10.3390/ijms232416128)
Supplement: Supplementary file 1 [file ijms-23-16128-s001.zip]

Archive with 1 entries (1 files):
- ijms-2085444-supplementary.pdf
